# Supplementary material for: Preoperative bedside test indicators as predictors of difficult video laryngoscopy in obese patients: a prospective observational study
Source: PeerJ. 2024 Aug 15;12:e17838. doi: 10.7717/peerj.17838 (PMC11330635; doi:10.7717/peerj.17838)
Supplement: Supplemental Information 1 [file peerj-12-17838-s001.xlsx]

## Sheet: Sheet1
Sex(0=male 1=female)	Age(years)	Weight(kg)	Height(cm)	BMI(kg/m2)	Comorbidities（0=no comorbidities）	ASA	Mallampati	Interincisor distance(cm)	Missing(0=no 1=yes)	Denture(0=no 1=yes)	Thyromental distance(cm)	Neck circumference(cm)	Neck movement(1=normal 0=limited)	C-L	Trachea intubation success or not(1=success 2=failure)
0	26	117	182	35.3218	Diabetes mellitus	II	III	4.3	0	0	9	45.5	1	I	1
1	48	122.5	160.5	47.5539	Diabetes mellitus	III	III	4.5	0	0	8	43.3	1	I	1
1	26	102.4	165	37.6125	0	II	II	4.3	0	0	8.5	38	1	I	1
1	24	86.2	152	37.3096	0	II	III	4	0	0	7	36	1	I	1
0	28	147	177	46.9214	0	III	II	3.7	0	0	8.5	45	1	I	1
1	34	104.8	173	35.0162	Diabetes mellitus	III	II	3.5	0	0	9	37.7	1	I	1
1	34	102	171	34.8825	0	II	III	3.8	0	0	7.3	38.5	1	I	1
1	29	90	166	32.6608	0	II	I	4.5	0	0	8	38	1	I	1
1	26	101.6	163.5	38.0065	Diabetes mellitus	III	I	4.3	0	0	8	39	1	I	1
0	42	112	174	36.993	0	III	III	4	0	0	8.3	44.5	1	I	1
1	34	117.9	156.5	48.1377	Diabetes mellitus	III	II	3.7	0	0	7.5	42.6	1	I	1
0	24	182	171	62.2414	0	III	III	4.3	0	0	8.3	45.5	1	II	1
1	24	119.6	158.5	47.6072	Diabetes mellitus	III	III	4.5	0	0	8.5	44	1	I	1
1	33	105	167	37.6493	0	II	III	4	0	0	7.5	36	1	III	1
1	22	92	155	38.2934	Diabetes mellitus, Cervical spondylopathy	III	III	4	0	0	8.5	36.3	1	III	1
0	49	109.9	174	36.2994	Diabetes mellitus	III	III	4	0	0	8	46.7	1	I	1
0	20	128.4	175	41.9265	0	III	III	5	0	0	9	48.7	1	II	1
1	26	88	156	36.1604	0	II	III	4.3	0	0	8	38	1	I	1
0	50	129.9	173.5	43.1529	Diabetes mellitus	III	III	4.2	0	0	7.5	43.8	1	III	1
1	31	125.8	164	46.7728	0	III	III	4	0	0	8	42.5	1	I	1
0	39	91	172	30.7599	0	II	III	4.7	0	0	9	42	1	I	1
1	22	86.4	160	33.75	0	III	III	4.5	0	0	9	38.1	1	I	1
1	21	86	162	32.7694	0	III	I	5.2	0	0	7.5	38.4	1	I	1
0	37	140	176	45.1963	Diabetes mellitus	III	III	4	0	1	9.3	44	1	I	1
1	36	109.9	160.5	42.6626	Cervical spondylopathy	III	IV	3	0	0	6.5	44	1	II	1
1	22	99	164	36.8084	0	II	I	5	0	0	7.2	44	1	I	1
1	34	110	168	38.9739	0	III	I	4.7	0	0	7.5	39.4	1	I	1
1	29	78.1	151.5	34.0272	Diabetes mellitus	II	IV	4	0	0	6.5	37	1	I	1
1	31	86	160	33.5938	0	II	I	3.8	0	0	7.5	41.6	1	I	1
1	38	69.9	158	28.0003	Diabetes mellitus	II	II	4	0	0	7.3	34.7	1	I	1
1	31	103	168	36.4938	0	II	I	4	0	0	7	41.5	1	I	1
1	36	117.6	164	43.724	Diabetes mellitus	III	I	4.6	0	1	7	44.6	1	I	1
1	34	88.7	157	35.9852	Diabetes mellitus	II	III	3.6	0	0	6.5	35.5	1	I	1
1	37	90	161	34.7209	Diabetes mellitus	II	III	4.5	0	0	8	39	1	I	1
0	37	130	180	40.1235	Diabetes mellitus	III	I	4.7	0	0	9	48.5	1	I	1
0	50	112	180	34.5679	Diabetes mellitus	II	II	6	0	0	9	46.5	1	I	1
1	28	77	162	29.34	0	II	III	3.5	0	0	8.5	35	1	I	1
1	23	108	149	48.6465	0	III	II	3.5	0	0	7	37.5	1	I	1
0	32	143	171	48.9039	0	III	III	4	0	0	9	47.5	1	I	1
0	46	112	167	40.1592	0	III	III	4	0	0	7.2	45	1	I	1
1	32	106.9	161	41.2407	0	III	I	4	0	0	9	39.3	1	I	1
0	28	82	160	32.0312	0	II	IV	3.5	0	0	8	44	1	I	1
0	40	77	162	29.34	Diabetes mellitus	III	III	4	1	0	7	41	1	I	1
0	26	140	175	45.7143	Diabetes mellitus	III	I	5	0	0	9	47	1	I	1
1	34	93	161	35.8782	0	III	III	4	0	0	8.2	37	1	I	1
0	32	163	180	50.3086	0	III	I	4.6	0	0	8.2	50	1	III	1
1	35	84	163	31.6158	Diabetes mellitus	II	II	4	0	1	8	36.8	1	I	1
0	29	159	180	49.0741	0	III	III	5	0	0	9.7	48.2	1	I	1
1	33	125	164	46.4753	0	III	III	4	0	0	8	42	1	I	1
0	32	138	179	43.0698	Diabetes mellitus	III	III	4.3	0	0	9.3	44.5	1	I	1
1	45	85	158	34.049	0	II	III	3.5	0	0	6.5	37	1	I	1
1	37	92.7	162	35.3224	0	II	I	4	0	0	6.7	36	1	I	1
1	25	117.8	178	37.1796	Diabetes mellitus	III	I	5	0	0	8.5	36.3	1	I	1
0	33	99	166	35.9268	Diabetes mellitus	II	III	3.4	0	0	8	45	1	I	1
1	31	80	162	30.4832	Diabetes mellitus	II	I	5.5	0	0	7.3	37.2	1	II	1
0	56	145.7	171	49.8273	Diabetes mellitus	III	II	4	0	0	9	49.7	1	II	1
1	25	93.4	163	35.1538	0	II	II	4.3	0	0	8	38	1	I	1
1	34	93.7	153	40.0273	0	III	III	3.7	0	0	6.5	36.7	1	I	1
1	28	100	178	31.5617	0	II	III	4	0	0	9.5	39	1	I	1
1	43	123	162	46.8679	Diabetes mellitus	III	III	4.5	0	1	7	41.5	1	III	1
1	23	133	165	48.8522	0	III	III	4	0	0	7.5	40.9	1	I	1
1	36	90.2	169	31.5815	0	II	III	4.3	0	0	7.3	37.3	1	I	1
0	24	95	165	34.8944	0	II	IV	4.3	0	0	8.7	40.9	1	I	1
1	32	131	166	47.5396	Diabetes mellitus	III	I	4.5	0	0	8	42	1	III	1
1	29	172.1	163	64.7747	0	III	III	4.3	0	0	6.5	44	1	I	1
1	32	119	163	44.789	0	III	III	4	0	0	7	37	1	I	1
0	42	144	180	44.4444	0	III	III	4.5	0	0	8.5	49	1	I	1
0	19	143.9	170	49.7924	0	III	III	4.6	0	0	8.5	47	1	II	1
0	26	119.3	175	38.9551	Diabetes mellitus	III	I	4.3	0	0	9.5	44	1	III	1
0	34	112	178	35.3491	Diabetes mellitus	II	III	4.5	0	0	9	47.5	1	I	1
1	24	125	165	45.9137	0	III	III	4.5	0	0	8.2	41.5	1	I	1
1	32	92.7	158	37.1335	0	II	II	5	0	0	8	38	1	I	1
1	25	115.2	166	41.8058	0	III	II	3.8	0	0	8.5	38	1	I	1
1	19	100.6	158	40.298	0	III	I	4.3	0	0	8.2	36	1	I	1
1	32	106	168	37.5567	0	II	III	4.7	0	0	8	42	1	I	1
1	36	126.7	155	52.7367	Diabetes mellitus	III	IV	3.5	0	0	7	42	1	I	1
1	26	94	167	33.705	0	II	III	4	0	0	8	36	1	I	1
1	40	79	155	32.8824	Diabetes mellitus	II	II	4	0	0	7.5	40	1	I	1
0	34	142	174	46.9018	Diabetes mellitus	III	I	5	0	0	9	47.3	1	I	1
1	30	97	156	39.8586	0	II	III	4	0	0	7.8	40	1	I	1
0	26	135	180	41.6667	0	III	II	5	0	0	8.5	47	1	I	1
1	39	100	164	37.1802	Cervical spondylopathy	II	II	5.1	0	0	8.7	39.5	1	I	1
1	26	77.6	163	29.207	0	II	I	4	0	0	8	32.8	1	I	1
1	24	86.5	161	33.3706	0	II	III	4.5	0	0	8.3	38	1	I	1
0	34	154	180	47.5309	0	III	III	3.7	0	0	8.5	51.5	1	I	1
0	29	125	178	39.4521	Cervical spondylopathy	III	II	4	0	0	8	46.7	1	I	1
1	41	80	163	30.1103	Cervical spondylopathy	II	III	4	0	0	8	37	1	I	1
1	49	80	167	28.6851	0	III	III	3.9	0	0	7.5	36	1	I	1
1	43	113	171	38.6444	Diabetes mellitus, Cervical spondylopathy	II	III	4.5	0	0	8	40.8	1	I	1
0	34	109.2	168	38.6905	0	III	IV	3.3	0	0	8.5	49	1	I	1
1	42	80.9	153	34.5594	0	II	II	4	0	0	7	36	1	I	1
1	35	113	155	47.0343	Diabetes mellitus	III	IV	3.8	0	0	6.5	40	1	I	1
1	37	111	172	37.5203	0	III	III	4	0	0	8.2	40	1	I	1
1	46	82	159	32.4354	0	II	III	3.8	0	0	8	35	1	I	1
1	36	91.7	164	34.0943	0	II	III	4	0	0	8.3	36.6	1	I	1
0	29	111	174	36.6627	0	II	II	5.5	0	0	9	43	1	I	1
0	38	135	187	38.6056	0	II	III	4	0	0	9	45.5	1	I	1
1	36	96	166	34.8381	Diabetes mellitus	II	III	4	0	0	9	37.5	1	I	1
1	41	78.4	160	30.625	0	II	III	4.3	0	0	7.3	36	1	I	1
1	35	129.2	174	42.6741	0	III	II	5	0	0	9	36.5	1	I	1
1	33	179	162	68.2061	0	III	III	4.5	0	0	8	45.5	1	III	1
0	23	147.3	173	49.2165	Diabetes mellitus	III	I	5.3	0	0	9	47.5	1	III	1
1	49	91	162	34.6746	Diabetes mellitus	III	I	4.5	0	0	7.5	37	1	III	1
1	37	125	172	42.2526	0	III	III	4.5	0	0	7.5	41	1	I	1
0	22	101	166	36.6526	0	II	III	4.5	0	0	8	40	1	II	1
1	39	94.5	165	34.7107	0	II	III	4	0	0	7	37	1	I	1
1	41	81	153	34.6021	0	II	II	4.3	0	0	7	36.3	1	II	1
1	26	132	163	49.682	Diabetes mellitus	III	III	4	0	0	6.3	41.7	1	II	1
0	37	126.7	180	39.1049	0	III	III	5	0	0	8.5	45.5	1	I	1
1	41	103.6	164	38.5187	Diabetes mellitus	III	III	4.5	0	0	7.5	40.5	1	I	1
1	40	100.3	167	35.964	0	III	III	4.5	0	0	7	41.9	1	I	1
1	23	131	165	48.1175	0	III	II	4	0	0	7.5	41	1	I	1
1	34	91	155	37.8772	0	II	III	4.4	0	0	7.2	38	1	I	1
1	29	78	161	30.0914	0	II	II	4	0	0	6.7	35	1	I	1
1	22	122.5	168	43.4028	0	III	II	4	0	0	7.5	37	1	I	1
0	40	86.5	172	29.2388	Diabetes mellitus	III	III	4	0	0	8.5	43	0	II	1
0	25	156	177	49.7941	0	III	II	4.1	0	0	8	48.8	1	II	1
0	18	120.3	173	40.1951	0	III	III	5	0	0	7.5	46.2	1	I	1
0	38	120.5	171	41.2093	Diabetes mellitus	III	III	4.5	0	0	6.7	48.5	1	I	1
0	48	138	162	52.5834	0	III	III	3.2	0	0	6.5	49.8	0	III	1
1	32	116.6	171	39.8755	0	II	III	4	0	0	6.5	39.3	1	I	1
1	36	79.1	154	33.353	0	II	I	3.5	0	0	6.5	35.6	1	I	1
1	36	96.5	158	38.6557	Diabetes mellitus	III	I	4.1	0	0	7.5	36.5	1	I	1
0	43	118.4	176	38.2231	Diabetes mellitus	III	II	4.3	0	1	7.5	44.3	1	II	1
1	28	122.3	164	45.4714	0	III	III	4.3	0	0	7.3	41.8	1	I	1
1	20	95.9	166	34.8019	0	II	I	4.5	0	0	8	36.3	1	I	1
1	44	105	163	39.5197	0	III	III	3.5	0	0	6	36.4	1	I	1
1	40	127	168	44.9972	0	III	III	4.5	0	0	7.3	39.3	1	I	1
0	28	182	171	62.2414	0	III	I	4.3	0	0	8.5	47.2	1	I	1
1	30	104.5	163	39.3316	Diabetes mellitus	II	III	3.2	0	0	6	40.8	1	I	1
1	36	94.8	168	33.5884	Diabetes mellitus	II	II	4	0	0	7.3	38.5	1	I	1
0	31	103	174	34.0203	0	II	I	4	0	1	8	41.5	1	I	1
0	39	114.1	172	38.5681	0	III	II	4.1	0	1	7	44.3	1	I	1
0	34	127.7	169	44.7113	0	III	I	5	0	0	8.7	43.6	1	I	1
0	35	149.3	185	43.6231	Diabetes mellitus	III	I	4	0	0	10	46.3	1	III	1
0	27	164.6	182	49.6921	Diabetes mellitus	III	III	4.3	0	0	8.7	45.5	1	I	1
1	43	89.6	158	35.8917	0	II	III	3.8	0	0	6.5	36.8	1	I	1
1	38	81	158	32.4467	Neck scar contracture	II	III	4	0	0	6	36.5	1	I	1
0	34	151	180	46.6049	0	III	III	4.6	0	0	8.5	51	1	II	1
1	21	106	168	37.5567	Diabetes mellitus	II	III	5	0	0	8	38.7	1	II	1
1	57	80	159	31.6443	Diabetes mellitus	II	I	4.3	0	1	7	35.5	1	II	1
1	29	103	169	36.0632	0	III	III	3.5	0	0	7	39	1	I	1
0	32	128.8	169	45.0965	0	III	III	3.5	1	0	8.5	44.7	1	I	1
1	40	82	160	32.0312	0	II	III	4.5	0	0	6	39.7	1	II	1
1	31	93	158	37.2536	0	II	II	4	0	0	7	38.1	1	II	1
0	40	140	180	43.2099	Diabetes mellitus	III	III	4	0	0	8.7	47.7	1	II	1
0	34	114	175	37.2245	0	II	III	4.2	0	0	8.7	46.7	1	I	1
0	20	141	184	41.647	Diabetes mellitus	III	III	4.7	0	0	7.6	49.5	1	I	1
0	25	130.8	173	43.7034	0	III	II	4.3	0	0	8	45	1	III	1
0	25	140	178	44.1863	0	III	I	5	0	0	9.7	49	1	I	1
1	26	154.6	169	54.1298	Cervical spondylopathy	III	III	5	0	0	7.5	43.5	1	I	1
0	36	130.7	180	40.3395	Diabetes mellitus	III	IV	3.8	0	0	7.5	45.5	1	II	1
1	44	152.4	157	61.8281	Diabetes mellitus	III	III	3.8	0	0	6.5	44	1	III	1
1	40	93.6	156	38.4615	0	II	II	4.1	0	0	7	33.4	1	I	1
1	45	83.5	157	33.8756	Neck scar contracture	II	III	4	0	0	6.5	36.9	1	I	1
1	32	96	170	33.218	0	II	III	4	0	0	8	38	1	I	1
1	33	102	163	38.3906	Diabetes mellitus	II	I	4.1	0	0	8	40.5	1	I	1
0	20	135.4	177	43.2187	0	III	II	3.8	0	0	8	43	1	II	1
1	21	83	167	29.7608	0	II	III	4	0	0	8	34.2	1	I	1
1	31	113.6	167	40.7329	0	III	II	5.8	0	0	7	39	1	I	1
0	37	120	175	39.1837	0	III	III	3.5	0	0	7.7	49	1	III	1
1	24	110.2	168	39.0448	0	III	I	4	0	0	6	40.8	1	III	1
0	29	132	171	45.1421	0	III	II	4.7	0	0	9.5	48.7	1	II	1
1	36	88.1	164	32.7558	Diabetes mellitus	II	III	4	0	0	8	38.5	1	I	1
1	36	109.6	169	38.374	Diabetes mellitus	II	III	4	0	1	8	37.5	1	I	1
0	20	81	169	28.3604	Diabetes mellitus	II	III	4	0	0	7.5	42	1	I	1
0	25	143	174	47.2321	0	III	I	5	0	0	8.5	50.5	1	II	1
0	35	112	184	33.0813	Diabetes mellitus	II	III	4.2	0	1	10	44	1	III	1
0	40	94	173	31.4077	Diabetes mellitus	III	III	3.8	0	0	7.5	44.5	1	I	1
1	32	98	158	39.2565	0	II	I	4	0	0	7.5	37.5	1	I	1
0	18	151.6	168	53.7132	0	III	I	5.3	0	0	8.3	42.5	1	I	1
1	20	148.6	160	58.0469	0	III	III	4.7	0	0	7	47	1	I	1
0	21	134	170	46.3668	Diabetes mellitus	III	III	3.8	0	0	8.7	45.8	1	I	1
1	36	83	165	30.4867	Diabetes mellitus	II	I	4.5	0	0	7	39	1	I	1
0	46	159.5	165	58.5859	Diabetes mellitus	III	III	4.6	0	0	9	48.5	1	I	1
0	27	177	177	56.4972	0	III	III	4.3	0	0	10	48	1	III	1
1	26	100	161	38.5788	0	II	III	5	0	0	7.3	39.3	1	II	1
1	18	103	155	42.872	0	III	I	5	0	0	8	35	1	I	1
1	20	108.2	169	37.8838	Diabetes mellitus	II	III	3	0	0	8	42	1	I	1
1	34	112.5	167	40.3385	0	III	III	3.7	0	0	7	43.5	1	II	1
1	39	90.4	157	36.6749	0	II	III	3.7	0	0	6.5	37.5	1	I	1
0	27	112.2	172	37.9259	Diabetes mellitus	II	II	5	0	0	9	42.5	1	II	1
1	20	121	169	42.3655	Diabetes mellitus	III	III	4.3	0	0	7	45.3	1	I	1
1	46	96.7	159	38.2501	Diabetes mellitus	II	III	4	0	0	7.3	40.7	1	I	1
1	34	83.6	166	30.3382	Diabetes mellitus	II	III	5	0	0	8	35.5	1	I	1
1	32	159	156	65.3353	0	III	II	4	0	0	6.5	35.5	1	I	1
0	28	139	181	42.4285	Diabetes mellitus	III	I	4.5	0	0	9.5	46	1	I	1
1	37	78	156	32.0513	0	II	III	4	0	0	6.5	37	1	I	1
0	26	150.5	177	48.0386	0	III	III	4.5	0	0	7.8	45	1	I	1
1	31	106	161	40.8935	0	III	I	4	0	0	8	40	1	I	1
1	36	129	153	55.107	0	III	III	3.7	0	0	7.8	39.8	1	III	1
1	25	103	172	34.8161	0	II	I	5	0	0	7.5	39	1	I	1
0	19	150	185	43.8276	0	III	III	4.7	0	0	8.8	46.5	1	I	1
1	52	80.4	160	31.4062	Diabetes mellitus	III	I	4	0	0	7.5	32.8	1	I	1
1	30	90.7	169	31.7566	0	II	III	3.5	0	0	7.7	37	1	I	1
0	28	150	174	49.5442	0	III	III	4	0	0	7	47	1	II	1
1	31	127	158	50.8733	0	III	III	4	0	0	8	39	1	II	1
0	23	150	181	45.7861	Diabetes mellitus	III	III	3.5	0	0	8	46.3	1	I	1
1	21	139	167	49.8404	Diabetes mellitus	III	III	4.6	0	0	7.7	41.2	1	I	1
0	28	179	185	52.3009	0	III	III	4	0	0	9.5	53.8	1	III	1
1	37	84	170	29.0657	Cervical spondylopathy	II	I	4.6	0	0	8.5	36.8	1	I	1
1	24	110	161	42.4366	0	III	III	4.4	0	0	8	42.5	1	I	1
1	20	118	163	44.4127	0	III	I	4.8	0	0	6	38.5	1	I	1
1	37	80	153	34.1749	Diabetes mellitus	II	II	4.1	0	0	6	38	1	I	1
1	36	121.8	167	43.6731	0	III	III	4	0	0	7.3	43.3	1	I	1
1	58	84	164	31.2314	Neck scar contracture	II	III	4.5	0	1	7.5	37.3	1	I	1
0	36	126	175	41.1429	0	III	III	4	0	0	8	51	1	I	1
0	22	105	158	42.0606	0	III	III	5	0	0	8.5	44.8	1	I	1
1	41	100	163	37.6378	Diabetes mellitus	II	III	4	0	0	7	39.4	1	I	1
1	32	97.2	158	38.9361	0	II	I	4	0	0	7.5	34.7	1	I	1
1	27	101.4	158	40.6185	0	III	III	4.4	0	1	6.5	37.7	1	I	1
1	30	116.7	175	38.1061	0	II	III	4.5	0	0	9	41.7	1	I	1
1	32	121	159	47.862	0	III	III	4	0	0	7	39	1	I	1
1	21	94	159	37.1821	0	II	I	5	0	0	7	38.5	1	I	1
0	32	119	184	35.1489	Diabetes mellitus	III	I	4.8	0	0	10	46	1	II	1
1	36	84	157	34.0785	0	II	III	4	0	0	7.6	39.7	1	I	1
1	57	89	157	36.1069	0	II	I	4.5	0	0	7.2	40	1	I	1
1	33	88	165	32.3232	0	II	III	5	0	0	7	39.5	1	I	1
0	24	142	181	43.3442	0	III	III	4.5	0	0	7.5	49.6	1	I	1
1	26	101	165	37.0983	Diabetes mellitus, Neck scar contracture	II	III	4	0	0	7	37.9	1	I	1
1	29	104	161	40.1219	0	III	II	5	0	0	7.5	39.4	1	I	1
0	35	90	175	29.3878	Diabetes mellitus	II	II	4.5	0	0	8.5	41.8	1	I	1
1	38	84	163	31.6158	0	II	I	4.3	0	0	6.5	38.5	1	I	1
0	43	114	173	38.0901	0	II	III	4.3	0	0	7	47.5	1	I	1
0	27	119	192	32.2808	Diabetes mellitus	II	III	4.1	0	0	10	46.2	1	I	1
1	31	100.3	153	42.8468	0	III	III	4.2	0	0	7.5	39.7	1	I	1
0	28	135.1	176	43.6144	0	III	III	4.7	0	0	8.5	44.6	1	I	1
1	30	116.9	161	45.0986	0	III	I	4.3	0	0	7	36.5	1	I	1
1	42	99.3	157	40.2856	0	III	III	4	0	0	6	41.5	1	I	1
1	49	84.3	168	29.8682	0	II	I	5	0	0	7.5	36	1	I	1
0	33	163.5	173	54.6293	0	III	I	5.6	0	0	8	45.5	1	I	1
0	32	160	180	49.3827	0	III	III	4.6	0	0	8	48	1	I	1
1	23	84	157	34.0785	Diabetes mellitus	II	I	4	0	0	6.5	38.3	1	I	1
1	20	107.3	171	36.6951	0	II	III	4.6	0	0	7.7	39	1	I	1
1	42	86	161	33.1777	Diabetes mellitus, Cervical spondylopathy	II	I	4.2	0	0	7.5	36.5	1	I	1
1	40	88.5	163	33.3095	Cervical spondylopathy	II	I	4	0	0	7	37.3	1	I	1
0	22	194.6	170	67.3356	0	III	II	5	0	0	8.5	45.5	1	II	1
1	49	92	159	36.391	Diabetes mellitus	II	III	3.7	0	0	6	38.5	1	I	1
1	27	80	162	30.4832	0	II	III	4.7	0	0	7	37	1	I	1
0	21	134	163	50.4347	0	III	III	4	0	0	8.5	47.5	1	II	1
1	42	102.3	165	37.5758	Diabetes mellitus	III	II	4.5	0	0	6.5	40	1	I	1
1	36	95	167	34.0636	Diabetes mellitus	II	I	5	0	0	8	40.5	1	I	1
1	35	95	156	39.0368	0	III	III	4.1	0	0	7	38.3	1	I	1
1	27	110	170	38.0623	Diabetes mellitus	III	III	4.3	0	0	7.5	40	1	I	1
0	27	168.8	172	57.0579	0	III	III	4.8	0	0	7.1	48.5	1	II	1
1	37	119	172	40.2244	0	III	III	4.6	0	0	6.5	43	1	I	1
1	32	94.2	169	32.982	0	II	III	4.2	0	0	7	37.8	1	I	1
0	30	145.9	170	50.4844	0	III	III	4.6	0	0	6.8	46	1	I	1
1	30	102	163	38.3906	0	II	I	4.9	0	0	8	42	1	I	1
0	49	133	166	48.2654	Diabetes mellitus	III	III	4.4	0	0	7	45	1	I	1
1	39	103	155	42.872	0	III	III	5.1	0	0	6.5	39.5	1	I	1
0	29	153	172	51.7171	0	III	I	4.6	0	0	8	46	1	II	1
1	31	110	164	40.8983	0	III	III	4.5	0	0	6.5	39.8	1	I	1
1	35	101.2	160	39.5312	Diabetes mellitus	II	I	4.5	0	0	8.5	38.8	1	I	1
1	35	88.9	155	37.0031	0	II	II	4	0	0	6.3	34	1	I	1
0	35	141	175	46.0408	Diabetes mellitus	III	III	4.4	0	0	9	49	1	I	1
1	34	84	164	31.2314	Diabetes mellitus	II	I	4.5	0	0	8	39	1	I	1
1	27	117	159	46.2798	Diabetes mellitus	III	II	4.5	0	0	6.5	39.3	1	I	1
1	25	100.7	169	35.2579	0	III	III	4.6	0	0	7	38.3	1	II	1
1	31	96.7	169	33.8574	0	II	III	4	0	1	7	40.7	1	I	1
1	33	90	161	34.7209	0	II	III	3.7	0	0	7	38	1	II	1
1	21	112	165	41.1387	0	III	I	4.6	0	0	7.7	41	1	I	1
0	38	87.9	154	37.0636	Diabetes mellitus	II	III	4	0	0	6	42	1	I	1
1	52	105	155	43.7045	Cervical spondylopathy	III	III	4.5	1	0	6	43	1	I	1
1	38	98.8	170	34.1869	Cervical spondylopathy	II	I	4.5	0	0	7.5	40.6	1	I	1
1	18	97.9	169	34.2775	0	III	I	5	0	0	7.7	43	1	II	1
0	26	130	178	41.0302	0	III	I	4.7	0	0	7.3	47	1	I	1
0	37	128	170	44.2907	Diabetes mellitus	III	III	5	0	0	8	53	1	I	1
1	31	83.5	166	30.3019	0	II	I	4.8	0	0	7	35	1	I	1
1	21	105.3	169	36.8685	0	II	I	4.8	0	0	8	39	1	I	1
0	33	105	165	38.5675	0	II	III	4.7	0	0	7.5	47	1	I	1
0	23	132	172	44.6187	0	III	III	4.8	0	0	7.5	43	1	I	1
1	37	112	162	42.6764	0	III	II	4.8	0	0	7.5	39	1	I	1
0	31	122	167	43.7448	0	III	III	4.5	0	0	8.5	49.5	1	I	1
0	42	130	175	42.449	Diabetes mellitus	III	IV	3.5	0	0	7	50.5	1	II	1
0	21	130	181	39.6813	0	II	III	4.8	0	0	8.3	43.7	1	II	1
1	43	83	161	32.0204	0	II	I	4.4	0	0	7	37	1	II	1
0	40	109	169	38.1639	Diabetes mellitus	III	III	4.5	0	0	7.2	47.5	1	I	1
1	36	118	162	44.9627	Diabetes mellitus	III	I	4	1	0	7.5	38.5	1	I	1
1	27	116	159	45.8843	0	III	I	4.5	0	0	8.7	37	1	I	1
1	26	112	159	44.302	0	III	III	5	0	0	6.5	42	1	I	1
1	41	119	166	43.1848	0	III	II	4.7	0	0	8	42.5	1	I	1
1	36	79.6	149	35.8542	0	II	III	3.7	0	0	7.5	36.5	1	I	1
1	31	135	155	56.1915	0	III	III	4.3	0	0	6.5	44	1	I	1
1	25	114	161	43.9798	0	III	III	5.2	0	1	8	36.5	1	I	1
1	34	79	161	30.4772	Diabetes mellitus	II	II	4.4	0	0	7	37.5	1	I	1
1	40	108	161	41.6651	Diabetes mellitus	III	III	4	0	0	6.5	40.5	1	II	1
1	23	120	163	45.1654	0	III	I	5.4	0	0	7.5	39.5	1	I	1
1	28	131.4	159	51.9758	0	III	I	4.2	0	0	7	39.5	1	I	1
1	25	143	175	46.6939	Diabetes mellitus	III	I	4.6	0	0	8	42	1	I	1
1	27	76	151	33.3319	Diabetes mellitus	II	I	4	0	0	7.5	37.5	1	I	1
1	33	94	160	36.7188	0	II	I	4.7	0	0	7.5	35.5	1	I	1
0	31	135	176	43.5821	Diabetes mellitus	III	III	3.5	0	0	7.5	45	1	II	1
0	39	144	182	43.473	Diabetes mellitus	III	III	4.5	0	0	9	54	1	III	1
1	25	113	157	45.8436	Diabetes mellitus	III	III	3.6	1	0	7	43	1	I	1
1	54	91.2	160	35.625	0	III	I	4.5	0	0	7.5	40.5	1	I	1
1	23	103.4	163	38.9175	Diabetes mellitus	III	III	4.6	0	0	7.5	38.5	1	II	1
1	32	109.6	165	40.2571	0	III	I	4	0	0	7	38	1	II	1
1	29	115.6	165	42.461	0	III	III	4.7	0	0	8	39.5	1	II	1
1	42	125.7	160	49.1016	Diabetes mellitus	III	III	4	0	0	7.5	44	1	I	1
0	33	167.3	183	49.9567	0	III	III	5	0	0	8	51.5	1	I	1
0	26	75	150	33.3333	0	III	I	5.5	0	0	10	45	1	II	1
1	38	100	157	40.5696	Diabetes mellitus	III	III	4.3	0	0	8	39	1	I	1
1	26	160	180	49.3827	0	III	I	4.7	0	0	7.5	36.5	1	I	1
1	25	101	160	39.4531	0	II	I	4.6	0	0	7.5	39.5	1	I	1
1	49	90	170	31.1419	0	II	I	5	0	0	7	40.6	1	I	1
1	41	96	163	36.1323	Diabetes mellitus	II	I	4.6	0	0	8.5	39	1	I	1
1	22	91.9	169	32.1767	0	II	I	4.3	0	0	8	37	1	I	1
1	26	95.5	167	34.2429	Diabetes mellitus	II	III	4	0	0	8	38.5	1	I	1
1	46	103	163	38.767	0	III	III	4.1	0	0	7	41.5	1	I	1
0	33	96	169	33.6123	Diabetes mellitus	III	III	5.2	0	0	8	45.5	1	I	1
1	42	94	170	32.526	0	III	III	4	0	0	7.5	38.5	1	I	1
1	42	105.8	170	36.609	0	III	III	4.2	0	0	6.5	37	1	I	1
1	31	94.4	160	36.875	Diabetes mellitus	II	III	4	0	1	7	36.5	1	I	1
0	36	122	176	39.3853	Diabetes mellitus	III	III	5.5	0	0	8.5	47.5	1	I	1
1	27	92.8	168	32.8798	0	II	III	4	0	0	7.3	38.8	1	I	1
1	29	94.7	157	38.4194	0	III	III	4	0	0	6.5	35	1	I	1
1	20	99	172	33.464	0	II	I	4.5	0	0	8	36.5	1	I	1
0	34	157	172	53.0692	Diabetes mellitus	III	I	4	0	0	7	51	1	II	1
1	31	83	166	30.1205	0	II	III	4	0	0	7.5	35.5	1	II	1
0	24	140	173	46.7774	0	III	III	3.7	0	0	9	48	1	I	1
0	23	197	185	57.5603	0	III	I	5.2	0	0	8.5	50.5	1	I	1
1	38	123	165	45.1791	Diabetes mellitus	III	III	3	0	0	7	43	1	I	1
1	40	112	164	41.6419	0	III	I	4.5	0	0	6.5	38.8	1	I	1
1	32	83.5	167	29.9401	0	II	III	3.7	0	0	7.5	37	1	I	1
0	22	133	172	44.9567	0	III	III	4.5	0	0	8	45.5	1	I	1
1	34	88	164	32.7186	Diabetes mellitus	II	I	4.1	0	0	7.5	38	1	I	1
0	38	96	172	32.45	Diabetes mellitus	II	III	4	0	0	9.5	43	1	II	1
1	30	112	168	39.6825	0	III	I	4.5	0	0	6.5	41	1	I	1
1	43	80	165	29.3848	0	II	I	4	0	0	6.5	37.7	1	I	1
0	48	93	178	29.3524	Diabetes mellitus	II	III	4.5	0	0	8.7	42	1	II	1
1	29	89.7	167	32.1632	0	II	III	4	0	0	7.5	38	1	I	1
0	37	150	183	44.7908	Diabetes mellitus	III	I	5.3	0	0	9	49.7	1	I	1
0	25	112	180	34.5679	0	II	III	5.3	0	0	9	44.5	1	I	1
1	29	109.7	171	37.5158	0	II	I	5	0	1	8	40	1	I	1
1	31	100	160	39.0625	0	II	I	5.1	0	0	8	39.5	1	I	1
1	38	85	163	31.9922	Diabetes mellitus	III	III	4	0	0	7	39.5	1	I	1
1	31	74.9	159	29.627	Diabetes mellitus	III	III	3.6	0	0	7.5	36.5	1	I	1
1	36	90	173	30.0712	0	II	III	4	0	0	7.5	35.5	1	I	1
1	34	91	162	34.6746	0	II	III	3.5	0	0	7.3	37.3	1	I	1
0	23	108.9	172	36.8104	0	II	II	5	0	0	9	45	1	I	1
0	37	114	175	37.2245	Diabetes mellitus	II	III	4.6	0	0	6.5	46.5	1	II	1
1	38	115	170	39.7924	Diabetes mellitus	III	II	4	0	0	9.7	38	1	II	1
1	49	98.5	167	35.3186	0	III	I	4.6	0	0	6.5	42	1	I	1
1	33	78	160	30.4688	0	II	II	4.3	0	0	8.8	38.2	1	I	1
1	28	104.2	162	39.7043	0	III	I	4	0	0	6.4	41	1	II	1
1	36	84.1	158	33.6885	0	II	III	3.8	0	0	8.2	37.6	1	I	1
0	37	114	171	38.9864	Diabetes mellitus	III	III	5	0	0	8	50	1	I	1
1	31	112.5	172	38.0273	0	III	II	4.5	0	0	7.5	40	1	I	1
1	27	115.3	160	45.0391	0	III	II	5	0	0	9	42	1	I	1
1	24	120	158	48.0692	0	III	IV	4.1	0	0	7.2	41.2	1	I	1
1	31	77.7	160	30.3516	0	II	III	3.3	0	0	10.5	35	1	II	1
0	28	141	173	47.1115	0	III	IV	4.6	0	0	8.8	49.8	1	I	1
1	36	86.3	160	33.7109	Diabetes mellitus	II	II	4.9	0	0	8.5	39.2	1	I	1
1	28	100.5	163	37.826	0	II	III	5.1	0	0	7.8	38.2	1	I	1
1	26	126.2	173	42.1665	0	III	I	5.2	0	0	7.7	44.1	1	I	1
1	37	95	160	37.1094	0	II	II	3.7	0	0	7.1	37.5	1	I	1
1	35	93	166	33.7495	0	II	III	3.7	0	0	7.5	38.4	1	I	1
1	44	85	157	34.4842	Diabetes mellitus	III	I	4.6	0	0	7.6	37.8	1	I	1
1	42	83	156	34.1059	0	III	III	4.3	0	0	6.8	39.6	1	I	1
1	41	92.5	163	34.815	Diabetes mellitus	III	III	4.8	0	1	8.8	43.7	1	I	1
1	37	91	153	38.8739	Diabetes mellitus	III	III	3.6	0	0	6.3	42.6	1	I	1
1	36	89	155	37.0447	0	II	I	4.6	0	0	7.6	37.6	1	I	1
0	33	95	159	37.5776	0	III	III	3.7	0	0	8.3	42	1	I	1
1	40	89.6	155	37.2945	0	III	I	4	0	0	7.2	37.3	1	I	1
0	38	133.4	175	43.5592	Diabetes mellitus	III	I	5.1	0	0	8.2	47	1	I	1
0	24	154	172	52.0552	0	III	II	5.5	0	0	9.5	48.9	1	I	1
0	33	107.7	175	35.1673	0	III	I	4.3	0	0	8	42	1	I	1
1	30	96	161	37.0356	Diabetes mellitus	III	II	4.7	0	0	8	38	1	I	1
0	45	129	178	40.7146	0	III	III	4.6	0	0	8.3	52.2	1	I	1
1	38	100	162	38.1039	0	II	III	4	0	0	6.6	39.7	1	II	1
1	30	83	156	34.1059	Diabetes mellitus	II	I	4.2	0	0	8.7	39.8	1	II	1
1	33	102.6	170	35.5017	0	III	III	3.9	0	0	8.7	40.6	1	III	1
1	29	112.9	167	40.4819	Diabetes mellitus	III	III	4.1	0	0	8.6	40.2	1	I	1
1	36	132.9	167	47.6532	0	III	III	4.3	0	0	8.2	51.2	1	I	1
1	35	109	170	37.7163	0	II	IV	4.3	0	0	7.9	41.3	1	I	1
1	33	115	160	44.9219	Diabetes mellitus	III	II	4	0	0	8	41	1	I	1
1	38	81	153	34.6021	0	II	II	4	0	0	7.5	35	1	I	1
0	38	84	165	30.854	Diabetes mellitus	II	II	5.1	0	0	9.7	41	1	I	1
1	31	94	163	35.3796	Diabetes mellitus	II	I	5.3	0	0	9.3	37.5	1	I	1
1	44	91	161	35.1067	0	III	I	3.5	0	0	8.5	39	1	I	1
1	32	84	160	32.8125	0	II	III	4.7	0	0	9.2	37	1	I	1
1	30	125	180	38.5802	Diabetes mellitus	III	I	4.8	0	0	9.7	44	1	I	1
1	27	79.4	148	36.2491	0	II	I	5.1	0	0	8.5	36.7	1	I	1
0	37	92.1	169	32.2468	Diabetes mellitus	III	III	4.3	0	0	7	44.5	1	I	1
1	27	110.5	160	43.1641	0	III	II	4	0	0	9	40.5	1	I	1
0	28	138.9	174	45.8779	Diabetes mellitus	III	II	4	0	0	9	49	1	II	1
1	49	113.6	154	47.9002	0	III	III	5	0	0	8.5	38.5	1	I	1
0	33	113	173	37.756	0	II	II	5.5	0	0	10.5	44.3	1	I	1
1	31	88	159	34.8087	0	II	III	4.1	0	0	8	38	1	I	1
1	38	98.1	162	37.38	0	II	I	5.5	0	0	7.8	39	1	I	1
0	25	126	176	40.6767	0	III	I	4.5	0	0	10.5	48.5	1	II	1
1	33	107	163	40.2725	0	III	II	4	0	0	8.5	37.7	1	I	1
1	40	91.4	163	34.401	0	II	I	4.5	0	0	9	41.5	1	I	1
1	27	105	166	38.1042	0	II	I	4.5	0	0	8.5	41.7	1	I	1
0	26	104	166	37.7413	0	II	IV	3.5	0	0	9.3	45	1	II	1
1	36	93.3	159	36.9052	0	II	III	4.8	0	0	7.5	37.6	1	II	1
1	29	90	160	35.1562	0	II	III	4.2	0	0	7.9	36.9	1	I	1
0	25	168	185	49.0869	0	III	III	3.5	0	0	9.2	51.8	1	II	1
0	22	136.2	180	42.037	0	III	III	5	0	0	9	48.7	1	I	1
1	30	209.4	180	64.6296	0	III	II	6	0	1	11.5	49.7	1	II	1
0	30	131.7	174	43.4998	0	III	II	4.9	0	0	9.3	47.6	1	II	1
0	35	152	187	43.4671	0	III	II	5.2	0	0	10.4	47.8	1	I	1
1	29	86.2	157	34.971	0	II	III	4.6	0	0	7.3	36.5	1	I	1
0	32	135	181	41.2075	0	III	II	4.1	0	0	11	50.4	1	III	1
1	27	104	162	39.6281	0	II	I	5.2	0	0	7.8	40.3	1	I	1
1	27	90.6	161	34.9524	0	III	III	4.7	0	0	8.5	39	1	I	1
1	31	125	165	45.9137	0	III	I	4.8	0	0	7.5	38	1	I	1
0	49	130	183	38.8187	0	III	II	4.6	0	0	11	45.3	1	II	1
1	34	123.3	172	41.6779	0	III	II	4.8	0	0	9.4	42.1	1	I	1
0	30	133	175	43.4286	0	III	II	4.3	0	0	9.5	47.2	1	I	1
1	38	78.6	151	34.4722	0	III	I	4.4	0	0	7.6	36.7	1	I	1
1	39	88.2	150	39.2	0	III	I	4.1	0	0	7.3	37.9	1	I	1
0	18	160.8	174	53.1114	0	III	II	4.2	0	0	10.8	45.6	1	I	1
1	32	116	157	47.0607	0	III	III	5	0	0	8.2	41.5	1	I	1
0	35	138.8	176	44.8089	0	III	III	5	0	0	10	54	1	I	1
1	38	91.5	160	35.7422	0	II	I	4.3	0	0	8.2	35.5	1	I	1
0	30	128.2	182	38.7031	Diabetes mellitus	III	I	5	0	0	9.5	42.7	1	I	1
1	41	94.6	159	37.4194	Diabetes mellitus	II	III	4.3	0	0	7.4	39	1	I	1
1	40	78.8	155	32.7992	Diabetes mellitus	III	I	4.7	0	0	8.5	35.8	1	I	1
1	51	85.3	166	30.9551	0	III	I	4.5	0	0	7.7	34	1	I	1
1	36	70.8	157	28.7233	0	II	III	3.8	0	0	7.5	36.8	1	I	1
0	21	163.7	194	43.4956	0	III	I	5.2	0	0	9.5	46.5	1	I	1
1	52	106	168	37.5567	Diabetes mellitus	II	III	4.4	0	0	7	42.3	1	I	1
1	28	75	150	33.3333	0	II	II	4.4	0	0	7.6	36.8	1	I	1
1	32	75.6	159	29.9039	0	II	I	4.2	0	0	8.5	34.8	1	I	1
0	41	100	168	35.4308	0	III	III	4.3	0	0	7.3	45.3	1	I	1
1	30	117	168	41.4541	Diabetes mellitus	III	II	5.2	0	0	8.5	40.5	1	I	1
1	36	98	162	37.3419	Diabetes mellitus	III	III	4.5	0	0	7	41.2	1	I	1
1	31	93.3	156	38.3383	0	II	I	4.5	0	0	8	39.3	1	I	1
0	23	150	178	47.3425	0	III	I	4.5	0	0	7	51	1	I	1
1	35	82.6	160	32.2656	0	II	II	3.5	0	0	6.5	39.4	1	I	1
0	19	148	193	39.7326	0	II	III	4	0	0	10	43	1	II	1
1	26	95	155	39.5421	0	II	I	4.3	0	0	7.3	34.2	1	I	1
1	35	92.3	168	32.7027	Diabetes mellitus, Neck scar contracture	III	III	4.5	0	0	8.5	40.8	1	I	1
0	24	119.3	168	42.269	0	III	I	5	0	0	8.7	42	1	I	1
0	39	131.1	177	41.8462	0	III	III	3.4	0	0	7	49.5	1	II	1
1	39	96.3	166	34.947	Diabetes mellitus	III	I	4	0	0	8.5	40.5	1	I	1
1	27	108	173	36.0854	Diabetes mellitus	II	II	5.5	0	0	7.9	41.6	1	I	1
0	33	165	180	50.9259	0	III	III	4.7	0	0	10	47.5	1	I	1
1	30	99.2	169	34.7327	0	II	III	3.9	0	0	6.6	38	1	I	1
1	29	110	165	40.404	0	III	I	4.5	0	0	7	40.5	1	I	1
1	46	80.2	159	31.7234	Diabetes mellitus	II	II	4.4	0	0	7.2	45	1	I	1
1	23	112.1	169	39.2493	0	II	II	4.6	0	0	8.1	40.9	1	I	1
1	35	88.9	158	35.6113	0	III	I	4.2	0	0	6.3	40	1	II	1
1	31	83.9	155	34.922	0	III	I	3.9	0	0	8.3	39.8	1	I	1
1	42	99.9	152	43.2393	0	III	III	3.5	0	0	7.8	37.4	1	I	1
0	35	124	176	40.031	0	III	III	4.6	0	0	7.1	48.4	1	I	1
1	31	86.6	158	34.69	Diabetes mellitus	II	I	4.5	0	0	8.6	37.8	1	I	1
0	57	90.6	175	29.5837	Diabetes mellitus	III	II	4	0	0	7.4	43.6	1	I	1
0	33	148	178	46.7113	0	III	IV	4.4	0	0	8.1	53.1	1	I	1
1	32	116	158	46.4669	0	III	II	5	0	0	7.8	37.5	1	III	1
1	44	86.2	165	31.6621	Diabetes mellitus	III	II	3.9	0	0	9.3	39.2	1	I	1
0	22	105.4	176	34.0263	Diabetes mellitus	II	I	4	0	0	12	40	1	I	1
1	20	85.8	154	36.1781	0	III	III	3.7	0	0	8	38.7	1	I	1
1	31	77	160	30.0781	0	II	II	4.9	0	0	8.3	36.4	1	I	1
0	23	119	178	37.5584	0	III	II	4.5	0	0	8	47	1	I	1
1	33	91.2	160	35.625	0	III	III	4.3	0	0	7.7	36.8	1	I	1
1	27	109.8	169	38.444	0	II	I	5.2	0	0	9.6	39	1	I	1
1	31	98.4	165	36.1433	0	II	III	4.3	0	0	8.8	39.4	1	II	1
1	30	94	156	38.6259	0	II	I	4.6	0	0	8	37	1	I	1
0	25	126	173	42.0996	0	III	IV	3	0	0	7.6	49	1	I	1
1	30	122.6	157	49.7383	0	III	I	4.6	0	0	10.5	43.4	1	I	1
1	33	91.4	160	35.7031	0	II	II	4.5	0	0	7.6	35	1	I	1
1	38	88.8	165	32.6171	Diabetes mellitus	II	I	4.8	0	0	9.6	37.8	1	I	1
1	33	84.5	163	31.804	0	II	I	4.1	0	0	7.6	35.5	1	I	1
1	37	91	153	38.8739	0	III	III	4.5	0	0	7.9	37.6	1	I	1
0	21	145.7	179	45.473	0	III	III	3.6	0	0	7.4	49.8	1	I	1
0	28	155	184	45.7821	0	III	II	3.9	0	0	7.3	51.9	1	I	1
1	32	93.1	161	35.9168	Diabetes mellitus	III	I	4.4	0	0	9.2	40.1	1	I	1
1	35	80.5	158	32.2464	0	II	I	3.8	0	0	6.5	36.2	1	I	1
1	37	81	158	32.4467	Diabetes mellitus	II	I	3.8	0	0	7.5	37.3	1	I	1
0	40	122.8	171	41.9958	0	III	III	5	0	0	9	44.6	1	I	1
1	29	137	170	47.4048	0	III	I	4.1	0	0	8.3	47	1	I	1
1	33	116	162	44.2006	Diabetes mellitus	III	I	5.1	0	0	8.8	41.1	1	I	1
1	44	78.8	165	28.944	0	II	III	3.8	0	0	6.8	38	1	I	1
1	28	103	158	41.2594	0	III	II	4.7	0	0	7.6	42.4	1	I	1
0	34	153	179	47.7513	0	III	III	3.9	0	0	10.2	51.5	1	I	1
0	23	122	171	41.7222	Diabetes mellitus	III	I	5.3	0	0	7.8	47.3	1	I	1
0	24	103	161	39.7361	0	III	I	5.1	0	0	8.6	51.8	1	I	1
0	26	156	184	46.0775	0	III	I	4.5	0	0	10.8	43.8	1	I	1
0	33	145	175	47.3469	Diabetes mellitus	III	III	4.5	0	0	7.3	56.5	1	I	1
1	51	79.2	160	30.9375	Diabetes mellitus	II	III	4.3	0	0	7.7	37.6	1	I	1
0	29	130.6	176	42.1617	Diabetes mellitus	III	II	5.2	0	0	9.5	47	1	I	1
1	19	114.7	170	39.6886	0	II	I	4.7	0	0	9.5	39.5	1	I	1
1	33	78	161	30.0914	Diabetes mellitus	II	I	4.6	0	0	8	36	1	I	1
1	28	107.4	157	43.5717	0	III	IV	4.4	0	0	10	45.5	1	I	1
0	32	112	170	38.7543	Diabetes mellitus	III	I	4.6	0	0	7.3	45.2	1	I	1
0	36	104.9	172	35.4584	Diabetes mellitus	III	IV	3.2	0	0	7.2	44.8	1	III	1
1	28	98.3	163	36.998	Diabetes mellitus	II	I	4.5	0	0	8	39	1	I	1
1	37	103	155	42.872	Diabetes mellitus	III	I	4.8	0	0	8.6	40.2	1	II	1
0	34	110	181	33.5765	0	II	I	4.5	0	0	7.6	42.2	1	II	1
1	39	90.5	159	35.7976	Diabetes mellitus	II	II	3.8	0	0	7.9	39	1	I	1
0	35	184	193	49.3973	0	III	I	4	0	0	7	51	1	I	1
0	37	121.4	176	39.1916	0	III	I	3.6	0	0	10	45.5	1	I	1
1	27	108	163	40.6489	0	III	I	4.5	0	0	8.5	41	1	I	1
1	50	110	167	39.4421	Diabetes mellitus	III	III	4	0	0	8	38.8	1	I	1
1	25	93	170	32.1799	0	II	I	4.7	0	0	9.8	37.7	1	I	1
1	33	99.4	157	40.3262	0	III	I	4.7	0	0	7	39	1	I	1
1	31	106	160	41.4062	Diabetes mellitus	III	I	5.2	0	0	8.5	39.7	1	I	1
1	42	98	168	34.7222	Diabetes mellitus	II	III	5.3	0	0	8	40.3	1	I	1
0	33	132	180	40.7407	0	III	III	4	0	0	10	47.5	1	I	1
1	31	100	166	36.2897	0	II	III	3.8	0	0	7.5	42.7	1	I	1
0	34	142	180	43.8272	0	III	II	4	0	0	10	47.8	1	I	1
0	28	198	173	66.1566	0	III	III	4.5	0	0	8.8	48.3	1	I	1
1	40	103	155	42.872	0	III	III	4.6	0	0	8.2	37.5	1	I	1
0	39	135.8	183	40.5506	0	III	II	3.8	0	0	9.3	44.8	1	I	1
1	36	103.4	160	40.3906	0	III	III	4	0	1	7	39.3	1	I	1
1	35	90	153	38.4468	0	II	I	4.3	0	0	7.8	38.3	1	I	1
1	32	86.4	167	30.98	Diabetes mellitus	III	III	4.5	0	0	7.5	38	1	I	1
1	30	85	167	30.478	Diabetes mellitus	III	III	3.7	0	1	7	38.3	1	I	1
1	24	149	163	56.0804	0	III	I	4.4	0	0	8.5	43.5	1	I	1
1	27	82	160	32.0312	0	II	II	4.7	0	0	8	38.2	1	I	1
1	37	77	151	33.7704	Diabetes mellitus	II	III	4	0	0	8.2	36.3	1	II	1
1	46	119	160	46.4844	0	III	III	4.2	0	0	6.6	40.3	1	III	1
1	41	96	160	37.5	Diabetes mellitus	II	II	4.2	0	0	7.9	39.6	1	II	1
0	23	157.1	184	46.4024	0	III	II	5.6	0	0	9.4	49.5	1	II	1
1	34	127	172	42.9286	0	III	I	3.7	0	0	8.9	43.4	1	I	1
1	29	91.8	159	36.3119	Diabetes mellitus	II	III	4.2	0	0	7.6	35.8	1	II	1
0	32	133	178	41.977	0	III	II	4.2	0	0	11.2	47.5	1	I	1
1	18	125	167	44.8205	0	III	I	4.3	0	0	9	36.4	1	I	1
0	23	180	188	50.928	0	III	I	4.3	0	0	8.5	47	1	I	1
1	42	87.5	159	34.611	Diabetes mellitus	II	III	4.5	0	0	6.7	39.4	1	I	1
0	42	93	170	32.1799	Diabetes mellitus	II	III	4	0	0	9.1	44.2	1	II	1
1	47	91	161	35.1067	Diabetes mellitus, Neck scar contracture	II	III	4.3	0	0	8	37.5	1	I	1
0	33	142	180	43.8272	0	III	II	4.5	0	0	8.7	49	1	I	1
1	22	136	171	46.51	0	III	III	4.3	0	0	7.5	42.3	1	I	1
1	30	98	165	35.9963	0	III	III	3.7	0	0	7	39.7	1	I	1
0	34	93	168	32.9507	0	III	I	4.3	0	0	9	45.7	1	I	1
1	33	95	174	31.378	Diabetes mellitus	II	III	4.5	0	0	7.7	36.7	1	I	1
1	37	109	162	41.5333	0	III	III	4.3	0	0	6.8	39.6	1	II	1
1	31	90	168	31.8878	0	II	II	4.5	0	0	8	37.7	1	I	1
1	30	102.7	162	39.1328	0	II	III	3.2	0	0	8	37	1	I	1
0	27	143.6	189	40.2004	0	III	II	4	0	0	11	45.5	1	I	1
1	42	78	156	32.0513	0	II	I	4	0	0	8.5	37	1	I	1
1	41	114	158	45.6658	0	III	II	4	0	0	8	39.3	1	I	1
0	18	121.1	174	39.9987	0	III	I	4.6	0	0	8	44.1	1	I	1
1	45	88	164	32.7186	0	II	III	4.3	0	0	7.8	36	1	I	1
1	40	85	161	32.7919	0	II	I	4.5	0	0	8	37.8	1	I	1
1	48	99	155	41.2071	0	III	III	4.1	0	0	7.7	39.8	1	I	1
0	40	120	183	35.8327	Diabetes mellitus	III	II	4.3	0	0	10	42	1	I	1
1	25	185	163	69.63	0	III	I	4.7	0	0	9.8	41.3	1	I	1
1	37	90	163	33.8741	0	III	II	4	0	0	4.9	37.3	1	I	1
0	30	127	178	40.0833	0	III	II	4.8	0	0	9.6	41.8	1	I	1
0	30	108.4	191	29.7141	Diabetes mellitus	III	III	6	0	0	8.3	44.5	1	III	1
0	27	123	178	38.8209	Diabetes mellitus	II	I	4	0	0	8.8	47	1	I	1
1	34	111	160	43.3594	Diabetes mellitus	III	I	4.5	0	0	7.3	42	1	I	1
1	43	84.5	159	33.4243	Diabetes mellitus	III	II	3.8	0	0	6.5	40	1	I	1
1	47	105	162	40.0091	Diabetes mellitus	III	III	5	0	0	8	43	1	I	1
1	31	105.1	169	36.7984	0	II	II	4.6	0	0	6.7	39.2	1	I	1
1	32	98.4	163	37.0356	0	III	III	4.4	0	0	9.6	38	1	I	1
0	28	117.4	181	35.8353	0	II	I	6.2	0	0	7.5	47.5	1	I	1
1	57	100	160	39.0625	0	III	II	4.8	0	0	8.3	40.3	1	II	1
0	25	153	181	46.7019	0	III	III	5.5	0	0	6.9	54.2	1	III	1
1	28	131.8	161	50.8468	0	III	I	3.6	0	0	7	48.1	1	I	1
1	25	123.3	168	43.6862	0	III	I	4.8	0	0	8.4	43.6	1	I	1
1	47	75.5	156	31.024	Diabetes mellitus	III	III	3.8	0	0	6.5	40.5	1	I	1
1	30	78.5	163	29.5457	Diabetes mellitus	II	I	4.1	0	0	8	38	1	I	1
0	34	161	181	49.1438	0	III	I	4.4	0	0	10.2	54.2	1	I	1
1	31	108	160	42.1875	0	III	I	4.5	0	0	8.5	36.3	1	I	1
1	42	94.2	165	34.6006	0	II	I	5.2	0	0	7	39.2	1	I	1
0	35	120	175	39.1837	0	II	II	4.6	0	0	7.1	45.7	1	I	1
0	37	87	160	33.9844	Diabetes mellitus	II	III	4.5	0	0	9	40.7	1	I	1
1	34	91	157	36.9183	0	II	I	4	0	0	8.5	41.3	1	I	1
1	23	91	164	33.834	0	II	I	4.1	0	0	8.5	37	1	I	1
0	31	87	165	31.9559	0	III	I	4.5	0	0	8.3	38.5	1	I	1
1	44	80	153	34.1749	Diabetes mellitus	III	I	4.1	0	0	7.4	39.1	1	I	1
1	33	97	167	34.7807	0	II	III	4.3	0	0	7.8	38.2	1	I	1
1	36	97.3	170	33.6678	0	II	I	5.3	0	0	9.2	36.8	1	I	1
1	32	90.5	166	32.8422	0	III	II	3.3	0	0	9.2	37.5	1	I	1
1	32	107.2	170	37.0934	0	III	II	4.8	0	0	8.9	45.9	1	I	1
1	32	97.2	165	35.7025	Diabetes mellitus	II	I	4.2	0	0	7.8	38.2	1	I	1
1	36	85.4	166	30.9914	Diabetes mellitus	III	II	4	0	0	7.5	36.5	1	I	1
1	34	116.6	169	40.8249	Diabetes mellitus	III	III	4	0	0	7.5	40.5	1	I	1
0	23	160	180	49.3827	0	III	III	5.3	0	0	9.7	49.3	1	I	1
1	39	86.2	162	32.8456	Diabetes mellitus	III	I	5.5	0	0	7.5	37.7	1	II	1
1	31	124	175	40.4898	0	III	III	4.3	0	0	8.5	41.3	1	I	1
1	28	82.5	154	34.7866	0	II	I	4.2	0	0	6.7	36.8	1	I	1
0	46	97.9	171	33.4804	Diabetes mellitus	II	I	4.8	0	0	9.2	42.2	1	I	1
